# Supplementary material for: Coronavirus disease 2019 (COVID-19) outbreak on an in-patient medical unit associated with unrecognized exposures in common areas—Epidemiological and whole-genome sequencing investigation
Source: Infect Control Hosp Epidemiol. 2023 Mar 13;44(11):1829–33. doi: 10.1017/ice.2023.34 (PMC10665866; doi:10.1017/ice.2023.34)
Supplement: Supplementary file 1 [file S0899823X2300034Xsup.zip]

Archive with 3 entries (3 files):
- S0899823X2300034Xsup001.ps
- S0899823X2300034Xsup002.ps
- S0899823X2300034Xsup003.ps
